# Supplementary material for: Cyanidin-3-O-Glucoside-Rich Black Rice Fraction Attenuates IL-1β/IL-6-Driven A549 Lung Cancer Cell Migration and Invasion and Modulates JAK1/STAT3 Signaling
Source: Nutrients. 2026 Apr 10;18(8):1198. doi: 10.3390/nu18081198 (PMC13118757; doi:10.3390/nu18081198)
Supplement: Supplementary file 1 [file nutrients-18-01198-s001.zip]

Archive with 1 entries (1 files):
- nutrients-4218842-supplementary.pdf
